# Supplementary material for: Comparisons of kinanthropometric variables and physical performance in adolescent soccer players of different biological maturation
Source: PeerJ. 2026 May 13;14:e21203. doi: 10.7717/peerj.21203 (PMC13179742; doi:10.7717/peerj.21203)
Supplement: Supplemental Information 1 — Raw measurements of kinanthropometric variables and physical performance tests, including participant ID, maturation status, and all test results used for statistical analysis. 数据（全） = ”Data (All)” [file peerj-14-21203-s001.xlsx]

## Sheet: 数据（全）
	PHV stage	Skeletal age （y）	Height(CM)	Sitting Height(CM)	age(year)	Body fat(%)	Weight(kg)	Body fat（g)	Body mass（g)	Training age(year)	10m Sprint（s）	30m Sprint（s）	VO2max(ml.min.kg)	distance-YOYO（m）	cmj（cm）	tPP [ms]	fatigue index，FI	PP（W/kg)	MP [W/kg]	PeakF	Relative peak force	Impluse at 100ms(N.S）	Relatve Impluse at 100ms(N.S）	Impluse at 300ms(N.S）	Relatve Impluse at 300ms(N.S）
1	circa-PHV	12.7	167.8	124.9	12.5	18	48.95	8460	38413	5	2.01	4.8	49.632	2240	33	9203	54.3	8.91568	2.043	14.2747	0.291618	15.7343	0.321435	145.886	2.98031
2	Pre-PHV	11.4	153	121.4	12.6	17.5	46.94	7892	37279	6	1.96	4.73	57.817	1520	32	3307	52.1	9.46702	6.066	12.2641	0.261272	18.1753	0.387203	112.132	2.38883
3	Pre-PHV	11.2	152	119.1	12.7	18.2	40.53	7086	31756	5.5	1.95	4.8	59.2	2400	30	4986	52.6	10.5102	5.616	11.1837	0.275936	16.6519	0.410854	115.906	2.85977
4	Pre-PHV	11.3	155	121	12.2	17.5	39.17	6556	31000	5	1.97	4.73	57.7	2440	29	2076	51.4	8.94615	4.346	10.7595	0.274687	18.1008	0.462109	112.021	2.85987
5	circa-PHV	13.5	171	130.5	12.5	17.5	54.81	9187	43416	6	2.08	4.93	55.218	2200	26	2018	50.4	9.55542	5.408	14.9245	0.272295	22.0176	0.401708	182.31	3.32623
6	Pre-PHV	10.7	145	117.7	12.4	13.6	37.6	5100	17300	5	2.08	5.15	64.683	2160	24	6083	81.7	9.85395	1.358	10.3958	0.276484	17.4342	0.463675	112.397	2.98929
7	Pre-PHV	12.2	157.9	124	12.6	18.2	40.6	7052	31657	6.5	2.06	4.94	47.296	2120	37	2912	58.2	9.5	4.91	10.7402	0.264537	20.1796	0.497033	126.355	3.11219
8	circa-PHV	13.1	171	128.1	12.8	16.8	47.58	7635	37931	5	2.1	4.94	53.283	2400	28	5741	47.8	9.88698	4.035	13.7776	0.289567	18.4447	0.387657	174.345	3.66425
9	circa-PHV	12.4	167	125.6	12.6	15.6	46.54	6957	37564	5.5	2.05	4.85	48.241	2200	33	3651	57	10.8076	4.673	13.9275	0.299259	23.2364	0.499278	169.443	3.64081
10	post-PHV	13.6	168	129.4	13.2	13.4	54.06	6925	44920	6.5	1.84	4.42	61.267	2100	36	3884	85.6	9.68382	1.477	17.0553	0.315488	37.2242	0.688573	194.552	3.59881
11	circa-PHV	12.8	164.4	124	13.3	13.5	45.4	6100	21300	6	2.13	4.44	54.53	2100	29	3774	54.1	9.8652	4.57	13.4364	0.295956	25.5672	0.563154	151.725	3.34197
12	circa-PHV	13.4	170	125.2	12.9	16.4	53.5	8433	42856	5.5	2.04	4.87	49.91	2040	31	2571	49.5	9.88606	5.724	15.3913	0.287688	24.4068	0.456202	209.222	3.9107
13	Pre-PHV	11.4	154	122.5	12.9	18.6	40.86	7288	31792	5.5	2.08	4.87	57.85	1600	32	6064	45.2	8.79244	4.822	11.0679	0.270874	18.2841	0.447482	132.148	3.23417
14	Pre-PHV	11.8	152	122.8	12.6	19	48.19	8807	37459	6	2.1	5.01	60.7	2300	27	3291	68.9	10.237	3.166	12.9095	0.267888	16.3906	0.340125	149.474	3.10176
15	Pre-PHV	11.2	160	122.1	12.3	15.9	42.32	6438	33954	5	2.02	5.01	59.961	2240	23	9130	65.7	9.53002	3.295	12.2358	0.289126	13.8178	0.326508	134.797	3.18519
16	Pre-PHV	11.4	150	120.3	13.2	14.9	40.6	6100	18600	6	2.16	5.08	64.467	2500	26	1979	65	9.03547	3.208	11.125	0.274015	17.8936	0.440728	120.558	2.96941
17	circa-PHV	13.4	171	130.9	12.7	12.3	54.96	6456	46225	5	2.07	4.72	54.824	2720	33	1490	56.4	9.41952	6.427	16.2649	0.295941	23.376	0.425328	187.541	3.41233
18	Pre-PHV	12.3	161	124.6	13.1	11.2	49.3	5500	24000	6.5	1.95	4.78	62.553	2240	35	3783	43.9	9.67245	5.995	13.6576	0.27703	20.1677	0.409082	145.871	2.95885
19	Pre-PHV	11.3	152.5	119.9	12.4	22	35.77	7537	26724	6	2.2	5.15	55.55	2240	28	3800	43.1	9.17159	4.889	9.9869	0.279198	9.90768	0.276983	117.613	3.28804
20	post-PHV	18	182.5	136	15	16.7	86.11	13721	68503	5	1.82	4.29	51.52	2560	31	2971	49.5	8.045	4.534	26.4034	0.306624	41.5438	0.48245	329.479	3.82626
21	post-PHV	16.4	178.9	140.4	14.5	6.7	68.5	4600	36800	6	1.82	4.36	54.83	1620	37	2912	85.6	8.17747	5.921	20.9458	0.305778	17.4226	0.254344	255.712	3.73302
22	post-PHV	18	181.2	137.2	14.5	18.6	77.33	11753	56683	5	2	4.69	50.112	2280	36	3669	85.6	8.77528	5.348	24.9853	0.3231	16.9244	0.21886	356.153	4.60563
23	post-PHV	15.3	184.5	138.5	14.9	18.7	75.74	13592	59079	6	1.89	4.51	28.13	2440	33	3448	57	9.73646	4.534	23.4434	0.309525	42.9438	0.56699	289.385	3.82077
24	post-PHV	15.8	178.6	135.1	15.2	18.8	77.81	13723	66761	7	1.96	4.51	46.035	1620	36	3903	85.6	9.4679	5.345	23.2534	0.298848	37.5243	0.482255	290.858	3.73806
25	post-PHV	18	175	136	15.7	20.3	73.36	14235	55765	6	2.05	4.92	51.32	1480	36	3450	85.6	8.99064	5.453	22.4553	0.306097	39.4812	0.538185	274.515	3.74202
26	post-PHV	14.8	176.4	133.8	15.9	10.5	62.4	6500	31400	7	1.88	4.56	55.317	2240	34	3651	63.4	10.3814	4.534	18.6587	0.299018	37.9871	0.608767	238.418	3.82079
27	post-PHV	15.3	179.6	135.2	14.3	18.8	79.2	12566	46400	6.5	2	4.8	48.135	1620	35	3751	85.6	7.63376	4.673	22.9434	0.289689	34.4619	0.435125	324.47	4.09685
28	circa-PHV	13.8	159.5	127.4	13	16.4	48.9	8000	22500	5	1.93	4.69	58.557	1620	31	2571	49.5	10.8158	5.724	14.8893	0.304485	30.5438	0.624617	181.095	3.70337
29	post-PHV	18	181.6	139	13.8	13.1	74.28	9309	61600	6	1.89	4.35	52.675	2080	33	3884	45.2	9.65502	5.338	17.3913	0.234132	39.6619	0.533951	268.959	3.62088
30	post-PHV	14.9	186.6	139.4	13.1	11.2	81	9100	41200	6	1.82	4.46	56.806	1620	34	3651	79.3	9.16599	5.238	23.327	0.287988	61.6695	0.761352	243.479	3.00591
31	post-PHV	15.1	157.6	128.9	12.8	16.4	50	8200	23200	5	2.11	4.98	58.647	1320	35	3783	84.2	11.8422	5.038	17.2138	0.344276	33.8453	0.676906	246.076	4.92151
32	post-PHV	15.9	172.8	132	13.3	11.1	61.1	6800	30600	6	1.91	4.38	51.553	2520	35	3783	77.4	9.90397	5.392	19.0878	0.312403	49.6619	0.812797	241.83	3.95794
33	post-PHV	14.3	165.5	141.1	12.5	11.2	51.7	5800	25600	5	1.85	4.55	56.532	2480	32	6064	87.2	10.6353	4.673	18.1043	0.35018	33.5694	0.649312	249.024	4.81671
34	circa-PHV	12.7	164.2	127.3	12.7	18.3	62.61	11156	47339	6	2.35	5.84	50.131	1420	29	2076	55.3	8.68513	4.346	17.4555	0.278797	34.5453	0.551754	186.541	2.97942
35	post-PHV	13.5	158	125.8	12.6	14..6	52.2	5600	44200	5	1.99	4.83	52.948	1620	33	3884	85.6	10.9743	4.673	15.8323	0.303301	38.7873	0.743052	210.266	4.02809
36	post-PHV	13	168.2	124	13.1	15.2	45.7	7000	20700	7	2.27	5.66	53.513	1420	34	3651	84.3	10.7912	5.382	18.0953	0.395958	35.8991	0.785538	193.207	4.22771
37	post-PHV	18	178.4	136.1	12.6	18.5	82.43	10392	65020	6	2.34	5.77	58.59	1400	31	2571	49.5	8.6831	5.724	24.8913	0.301969	34.4068	0.417407	341.922	4.14803
38	post-PHV	13.3	172.1	129.2	14.6	19.5	60.7	13700	45800	6	2.11	5.18	51.23	1200	32	3884	45.2	9.11848	4.534	19.1163	0.314931	33.9022	0.55852	238.139	3.92321
39	Pre-PHV	11.4	148	121	11.7	18.2	40.45	7124	32345	5.5	2.27	5.63	46.437	1160	28	5741	47.8	10.0382	4.035	12.0776	0.298581	16.8991	0.417777	122.021	3.0166
40	post-PHV	14.9	157.5	128.5	12.8	12.6	63.61	7841.8	36440	5	1.916	4.544	55.2426	1240	33	3651	52.1	10.2405	5.1358	19.0248	0.305796	40.899	0.642966	264.47	4.15769
41	post-PHV	15.5	171	130	13.3	16.1	75.05	11336.2	52673.9	6	1.9275	4.58	48.1749	1400	33	3884	52.1	8.90099	5.04275	22.8861	0.304835	39.5089	0.526434	359.429	4.78919
42	circa-PHV	13.4	172.5	128.1	13	16.9	47.43	7534	36930	5.5	1.9233	4.54	52.673	2100	29	5822	48.3	9.66648	4.128	23.5811	0.308329	23.5254	0.496003	172.525	3.63746
43	circa-PHV	12.5	168	126.1	12.7	15.5	46.88	7010	38564	5	2.1	4.88	54.12	2040	32	3549	56.4	10.9776	4.534	23.8063	0.308775	24.2382	0.517027	177.984	3.79658
